# Supplementary material for: Bud-Localization of CLB2 mRNA Can Constitute a Growth Rate Dependent Daughter Sizer
Source: PLoS Comput Biol. 2015 Apr 24;11(4):e1004223. doi: 10.1371/journal.pcbi.1004223 (PMC4429581; doi:10.1371/journal.pcbi.1004223)
Supplement: S2 File — A script is provided, which includes our core algorithm implemented in python to simulate Model-1 and Model-2 within an asynchronously growing population, i.e. following not only a single mother or daughter line, but all emerging cells simultaneously. The script can be used to simulate complete pedigrees of growing and dividing cells from single progenitor cells and contains routines to create basic plots for analysis of the resulting cell population. The model parameters, plots, final numbers of cells within the population and other properties can be edited directly in the script. (ZIP) [file pcbi.1004223.s018.zip]

Archive with 7 entries (6 files):
- cell_population_simulator_scripts/
- cell_population_simulator_scripts/model2_eq_system.py
- cell_population_simulator_scripts/main_execution_file.py
- cell_population_simulator_scripts/cell_population_simulator.py
- cell_population_simulator_scripts/cell_population_plotter.py
- cell_population_simulator_scripts/README.txt
- cell_population_simulator_scripts/model1_eq_system.py
