# Supplementary material for: Bud-Localization of CLB2 mRNA Can Constitute a Growth Rate Dependent Daughter Sizer
Source: PLoS Comput Biol. 2015 Apr 24;11(4):e1004223. doi: 10.1371/journal.pcbi.1004223 (PMC4429581; doi:10.1371/journal.pcbi.1004223)
Supplement: S2 File — A script is provided, which includes our core algorithm implemented in python to simulate Model-1 and Model-2 within an asynchronously growing population, i.e. following not only a single mother or daughter line, but all emerging cells simultaneously. The script can be used to simulate complete pedigrees of growing and dividing cells from single progenitor cells and contains routines to create basic plots for analysis of the resulting cell population. The model parameters, plots, final numbers of cells within the population and other properties can be edited directly in the script. (ZIP) [file pcbi.1004223.s018.zip › cell_population_simulator_scripts/main_execution_file.py]

#!/usr/bin/python
# -*- coding: iso-8859-1 -*-

from cell_population_simulator import simulate_population
import cell_population_plotter as cpp

# uncomment to dump or load files:
# import cPickle

def main():
    # set some parameters for the simulation:
    # 1. the precision for the solver for individual cells ('low','middle' or 'high'):
    pre = 'low'

    # 2. the final population size. square matrix of n x n cells, e.g. n=10, final size: 100 cells.
    n = 100

    # 3. the initial number of cells to start with:
    init_n = 1

    # 4. the format for the out-put figures
    format = 'pdf' # or 'png', 'eps', etc.      

    # details for cell cycle phase transition:
    g1d = 'Cln < '
    sd =  'S_length = 25'
    g2d =  'Clb < '
    md = 'M_length = 5'

    # the parameters for Model-1 and Model-2:
    pv_model1 = {'k_R_G1': 4.92, 'k_p2': 0.342, 'k_d': 0.1, 'k_p1': 0.452, 'growth': 0.028, 'k_Ad_SG2M': 1.0, 'Clb_thres': 150, 'k_R_SG2M': 1.495, 'k_Ad_G1': 0.0, 'k_Am_G1': 1.0, 'k_Am_SG2M': 0.0, 'Clb_prob': 0.4, 'Cln_thres': 150, 'Cln_prob': 0.4}
    pv_model2 = {'k_R_G1': 4.098, 'k_p2': 1.606, 'k_d': 0.1, 'k_p1': 0.589, 'growth': 0.029, 'k_Ad_SG2M': 1.0, 'Clb_thres': 150, 'k_R_SG2M': 1.04, 'k_Ad_G1': 0.0, 'k_Am_G1': 1.0, 'k_Am_SG2M': 0.0, 'Clb_prob': 0.4, 'Cln_thres': 150, 'Cln_prob': 0.4}

    # set growth condition (uncomment to simulate anything but glucose):
    # skip this step for glucose
    # pv_model1['growth']=pv_model1['growth']*0.77 # for galactose Model-1
    # pv_model2['growth']=pv_model2['growth']*0.77 # for galactose Model-2
    # pv_model1['growth']=pv_model1['growth']*0.6 # for raffinose Model-1
    # pv_model2['growth']=pv_model2['growth']*0.6 # for raffinose Model-2
    # pv_model1['growth']=pv_model1['growth']*0.5 # for ethanol Model-1
    # pv_model2['growth']=pv_model2['growth']*0.5 # for ethanol Model-2

    # simulate cell population using Model-1
    cell_population_model1 = simulate_population(matrix_dim=n, initial_cell_nr=init_n, G1_details=g1d, S_details=sd, G2_details=g2d, M_details=md, parameter_values=pv_model1, model_version=1, precision=pre)
    # cPickle.dump( cell_population, open( "cell_population_model1.p", "w" ) ) # uncomment to dump file
    # cell_population_model1 = cPickle.load( open( "cell_population_model1.p", "r" ) ) # uncomment to load file
  
    # simulate cell population using Model-2
    cell_population_model2 = simulate_population(matrix_dim=n, initial_cell_nr=init_n, G1_details=g1d, S_details=sd, G2_details=g2d, M_details=md, parameter_values=pv_model2, model_version=2, precision=pre)
    # cPickle.dump( cell_population, open( "cell_population_model2.p", "w" ) ) # uncomment to dump file
    # cell_population_model2 = cPickle.load( open( "cell_population_model2.p", "r" ) ) # uncomment to load file

    # create some plots:
    cell_populations=[cell_population_model1,cell_population_model2]

    for cell_pop, title, col in zip(cell_populations,['model1','model2'],['red','blue']):
        cpp.plot_sc_V_START_over_growth_rate(cell_pop,title=title,format=format,icolor=col)
        cpp.plot_sc_t_in_G1_over_growth_rate(cell_pop,title=title,format=format,icolor=col)
        cpp.plot_sc_V_START_over_t_in_G1(cell_pop,title=title,format=format,icolor=col)
        cpp.plot_generation_times(cell_pop, SM_len=30, title=title, median_color=col)
        cpp.plot_X_life(cell_pop, 'V', 'Time (min)', 'Volume (fL)', 'population_volume_evolution_%s.%s'%(title,format), 1, 10000, False)
        cpp.plot_X_over_generations(cell_pop,X='V0',title=title)
        cpp.plot_X_over_generations(cell_pop,X='V_START',title=title) 
        cpp.plot_frac_V_gen(cell_pop,title=title)
        cpp.plot_tG1_gen_new(cell_pop,'times_in_G1',title=title)
        cpp.plot_tG1_gen_new(cell_pop,'times_in_G2', SM_len=30, title=title)
        cpp.plot_tG12_noise(cell_pop,'times_in_G1', title=title, icolor=col)
        cpp.plot_tG12_noise(cell_pop,'times_in_G2', SM_len=30, title=title, icolor=col)

    cpp.plot_sc_V_div_over_growth_rate_SG2M_double(cell_populations, format=format)
    cpp.plot_sc_t_in_SG2M_over_growth_rate_in_SG2M_double(cell_populations, format=format)
    cpp.plot_sc_V_div_over_t_in_SG2M_double(cell_populations, format=format)
    cpp.plot_daughter_size_of_aging_mothers(cell_populations)

if __name__=='__main__':
    main()
