# Supplementary material for: Bud-Localization of CLB2 mRNA Can Constitute a Growth Rate Dependent Daughter Sizer
Source: PLoS Comput Biol. 2015 Apr 24;11(4):e1004223. doi: 10.1371/journal.pcbi.1004223 (PMC4429581; doi:10.1371/journal.pcbi.1004223)
Supplement: S2 File — A script is provided, which includes our core algorithm implemented in python to simulate Model-1 and Model-2 within an asynchronously growing population, i.e. following not only a single mother or daughter line, but all emerging cells simultaneously. The script can be used to simulate complete pedigrees of growing and dividing cells from single progenitor cells and contains routines to create basic plots for analysis of the resulting cell population. The model parameters, plots, final numbers of cells within the population and other properties can be edited directly in the script. (ZIP) [file pcbi.1004223.s018.zip › cell_population_simulator_scripts/cell_population_simulator.py]

#!/usr/bin/python
# -*- coding: iso-8859-1 -*-

#Import modules
from numpy import * 
from scipy import integrate
import re

def check_free(culture):
  '''check if there is still space anywhere on the array.'''
  d = culture['field'] == 0  # array with True where field is free
  if (d.any()):
    return [position for position, value in ndenumerate(d) if value][-1]
    # return empty[0]

def find_and_replace(pattern, dest_str, repl_str):
  re_comp = re.compile(r'%s(?=\W|$)'%(pattern)) # not followed by alphanumeric [a-zA-Z0-9_] or (|) is at end of string ($)
  return re_comp.sub(repl_str, dest_str) # substitute pattern with repl_str in dest_str if found

def process_condition(condition_str,model_species):
  for species in model_species:
    condition_str = find_and_replace(pattern=species, dest_str=condition_str, repl_str='culture[i,j][\'%s\'][-1]'%(species)) 
  if 'length' in condition_str:
    phases=['G1','S','G2','M']
    for phase in phases:
      if phase in condition_str:
        condition_str = condition_str.replace(' ','')
        condition_str = condition_str.replace(phase+'_length=','culture[i,j][\'t_in_%s\']<'%(phase))
  return condition_str

def initiate_core_cell(culture, my_species_init_cond):
  n_ij = check_free(culture)
  if (n_ij): # if there is space init cell
    n_i,n_j = n_ij
    culture[n_i,n_j]['field']   = 1  # init first cell
    culture[n_i,n_j]['generation']  = 0  # generation 0
    culture[n_i,n_j]['t_in_G1']   = 0 
    culture[n_i,n_j]['t_in_S']   = 0 
    culture[n_i,n_j]['t_in_G2']   = 0 
    culture[n_i,n_j]['t_in_M']   = 0   
    culture[n_i,n_j]['V_div']   = []
    culture[n_i,n_j]['ratios']  = []
    culture[n_i,n_j]['times_in_G1']   = []
    culture[n_i,n_j]['times_in_S']   = []
    culture[n_i,n_j]['times_in_G2']   = []
    culture[n_i,n_j]['times_in_M']   = []
    culture[n_i,n_j]['V0']    = []
    culture[n_i,n_j]['V_START']    = []
    for my_species in my_species_init_cond:
        culture[n_i,n_j][my_species] = [my_species_init_cond[my_species]]
    culture[n_i,n_j]['V'] = [culture[n_i,n_j]['B_Am'][-1]**1.5+culture[n_i,n_j]['B_Ad'][-1]**1.5]
  return culture

def simulate_population(matrix_dim, initial_cell_nr, G1_details, S_details, G2_details, M_details, parameter_values, model_version, precision='low', print_phase=False):
  if model_version == 1:
    import model1_eq_system as eq_system
  if model_version == 2:
    import model2_eq_system as eq_system

  t = 0          # time point zero
  if precision=='low':
    tol=0.01
  elif precision=='middle':
    tol=0.0001
  elif precision=='high':
    tol=1.49012e-8

  my_model_species = ['mCLN','Cln','B_R','B_Am','B_Ad','mB_R','mB_A','mCLB','Clb']
  my_species_init_cond = dict([('mCLN',0),('Cln',0),('B_R',25),('B_Am',8.5),('B_Ad',0),('mB_R',1),('mB_A',1),('mCLB',0),('Clb',0)])

  my_cell = [('field',int),('generation',int),('t_in_G1',int),('t_in_S',int),('t_in_G2',int),('t_in_M',int),('times_in_G1',list),('times_in_S',list),('times_in_G2',list),('times_in_M',list),('V_div',list),('V',list),('ratios',list),('V0',list),('V_START',list)] + [(i, list) for i in my_model_species]
  
  culture = zeros((matrix_dim,matrix_dim), dtype=my_cell)  # initiate virtual culture grid (n*m fields)

  ############################################################

  # initiate new cells, start population:
  for i in range(initial_cell_nr):
    culture = initiate_core_cell(culture, my_species_init_cond)

  ############################################################

  individuals = []
  core_parameter_values=parameter_values.copy()

  ############################################################

  G1_condition = process_condition(G1_details + str(core_parameter_values['Cln_thres']), my_model_species)
  S_condition = process_condition(S_details, my_model_species)
  G2_condition = process_condition(G2_details + str(core_parameter_values['Clb_thres']), my_model_species)
  M_condition = process_condition(M_details, my_model_species)

  while True:
    cells = culture['field']==1
    i_s,j_s = nonzero(cells)

    for i,j in zip(i_s,j_s):
      if (eval(G1_condition, {'culture':culture, 'i':i, 'j':j, "__builtins__": {}}) and culture[i,j]['t_in_S']<1 and culture[i,j]['t_in_G2']<1 and culture[i,j]['t_in_M']<1):
        # G1-phase
        if print_phase: print 'G1'

        V_t=culture[i,j]['V'][-1]
        A_t=culture[i,j]['B_Am'][-1] + culture[i,j]['B_Ad'][-1] # current Area
        
        ## save V0 data
        if culture[i,j]['t_in_G1'] == 0:
          culture[i,j]['V0'].append(V_t)

        #stochastic transcription: # one promoter
        transcription = random.sample()
        if transcription > core_parameter_values['Cln_prob']:    mCLN_burst = 0.
        else:   mCLN_burst = 1
    
        # setup integration input:
        Y0=array([culture[i,j][my_species][-1] for my_species in my_model_species])
        Y0[0] = Y0[0]+mCLN_burst # add transcript
        t_step = linspace(t,t+1,2)
        p=array([core_parameter_values[para] for para in ['k_d','k_p1','k_d','k_R_G1','k_Am_G1','k_Ad_G1','growth','k_d','k_p2','k_d']] + [A_t, V_t])

        # integration:
        Y = integrate.odeint(eq_system.dY_dt, Y0, t_step,(p,),rtol=tol,atol=tol)
    
        #save results
        Y = Y.T
        for index, my_species in enumerate(my_model_species):
            culture[i,j][my_species].append(Y[index][-1])

        culture[i,j]['V'].append(culture[i,j]['B_Am'][-1]**1.5 + culture[i,j]['B_Ad'][-1]**1.5)
        culture[i,j]['t_in_G1']+=1

      elif (eval(S_condition, {'culture':culture, 'i':i, 'j':j, "__builtins__": {}}) and culture[i,j]['t_in_G2']<1 and culture[i,j]['t_in_M']<1):
        # now S-phase:
        if print_phase: print 'S'

        V_t=culture[i,j]['V'][-1]
        A_t=culture[i,j]['B_Am'][-1] + culture[i,j]['B_Ad'][-1] # current Area
    
        if culture[i,j]['t_in_S']==0:  # first S entry save time in G1
          culture[i,j]['times_in_G1'].append(culture[i,j]['t_in_G1'])
          culture[i,j]['V_START'].append(V_t)
       
        # setup integration input:
        Y0=array([culture[i,j][my_species][-1] for my_species in my_model_species])   
        t_step = linspace(t,t+1,2)
        p=array([core_parameter_values[para] for para in ['k_d','k_p1','k_d','k_R_SG2M','k_Am_SG2M','k_Ad_SG2M','growth','k_d','k_p2','k_d']] + [A_t, V_t])

        # integration:
        Y = integrate.odeint(eq_system.dY_dt, Y0, t_step,(p,),rtol=tol,atol=tol)
    
        #save results
        Y=Y.T
        for index, my_species in enumerate(my_model_species):
            culture[i,j][my_species].append(Y[index][-1])

        culture[i,j]['V'].append(culture[i,j]['B_Am'][-1]**1.5 + culture[i,j]['B_Ad'][-1]**1.5)
        culture[i,j]['t_in_S']+=1

      elif (eval(G2_condition, {'culture':culture, 'i':i, 'j':j, "__builtins__": {}}) and culture[i,j]['t_in_M']<1): 
        # now G2-phase:
        if print_phase: print 'G2'
    
        if culture[i,j]['t_in_G2']==0: # first S entry save time in G1
          culture[i,j]['times_in_S'].append(culture[i,j]['t_in_S'])

        #stochastic transcription: # one promoter
        transcription = random.sample()
        if transcription > core_parameter_values['Clb_prob']:    mCLB_burst = 0.
        else:   mCLB_burst = 1
       
        # setup integration input:
        Y0=array([culture[i,j][my_species][-1] for my_species in my_model_species])
        Y0[7] = Y0[7]+mCLB_burst # add transcript
        t_step = linspace(t,t+1,2)
        V_t=culture[i,j]['V'][-1]
        A_t=culture[i,j]['B_Am'][-1] + culture[i,j]['B_Ad'][-1] # current Area
        p=array([core_parameter_values[para] for para in ['k_d','k_p1','k_d','k_R_SG2M','k_Am_SG2M','k_Ad_SG2M','growth','k_d','k_p2','k_d']] + [A_t, V_t])

        # integration:
        Y = integrate.odeint(eq_system.dY_dt, Y0, t_step,(p,),rtol=tol,atol=tol) 
    
        #save results
        Y=Y.T
        for index, my_species in enumerate(my_model_species):
            culture[i,j][my_species].append(Y[index][-1])

        culture[i,j]['V'].append(culture[i,j]['B_Am'][-1]**1.5 + culture[i,j]['B_Ad'][-1]**1.5)
        culture[i,j]['t_in_G2']+=1

      elif (eval(M_condition, {'culture':culture, 'i':i, 'j':j, "__builtins__": {}})): 
        # now M-phase:
        if print_phase: print 'M'
        
        if culture[i,j]['t_in_M']== 0: # first S entry save time in G1 and the geneological age
          culture[i,j]['times_in_G2'].append(culture[i,j]['t_in_G2'])
       
        # setup integration input:
        Y0 = array([ culture[i,j][my_species][-1] for my_species in my_model_species])
        t_step = linspace(t,t+1,2)
        V_t=culture[i,j]['V'][-1]
        A_t=culture[i,j]['B_Am'][-1] + culture[i,j]['B_Ad'][-1] # current Area
        p= array([core_parameter_values[para] for para in ['k_d','k_p1','k_d','k_R_SG2M','k_Am_SG2M','k_Ad_SG2M','growth','k_d','k_p2','k_d']] + [A_t, V_t])

        # integration:
        Y = integrate.odeint(eq_system.dY_dt, Y0, t_step,(p,),rtol=tol,atol=tol) 

        #save results
        Y=Y.T
        for index, my_species in enumerate(my_model_species):
            culture[i,j][my_species].append(Y[index][-1])

        culture[i,j]['V'].append(culture[i,j]['B_Am'][-1]**1.5 + culture[i,j]['B_Ad'][-1]**1.5)
        culture[i,j]['t_in_M']+=1
    
      else:
        if print_phase: print 'division'
        culture[i,j]['times_in_M'].append(culture[i,j]['t_in_M']) # save time in M
        #ready to divide..then let's check if there is enough space around
        n_ij = check_free(culture)
        # n_ij = 1
        if (n_ij): # if there is space: divide
          m_d=culture[i,j]['B_Am'][-1]**1.5/culture[i,j]['V'][-1] # division ratio mum: Area_m^2/3 / ( Area_m^2/3 + Area_d^2/3 )
          d_d=1-m_d # division ratio daughter
          culture[i,j]['V_div'].append(culture[i,j]['V'][-1]) # stats: add [V] at division to list
          culture[i,j]['ratios'].append(d_d) # stats: add fraction given to daughter at division to list

          d_species_init_cond = my_species_init_cond.copy() # update initial cond for new daughter
          for partition_species in ['mCLN','Cln','B_R','mCLB','Clb']:
            d_species_init_cond[partition_species] = culture[i,j][partition_species][-1] * d_d
            culture[i,j][partition_species].append(culture[i,j][partition_species][-1] * m_d) # update mommy species values accounting for loss to daughter

          d_species_init_cond['B_Am'] = culture[i,j]['B_Ad'][-1] # new daughter has size of mummies bud
          d_species_init_cond['B_Ad'] = 0 # and daughter does not have a bud yet
      
          culture[i,j]['B_Am'].append(culture[i,j]['B_Am'][-1])# mummy can grow a new daughter now, need to append here, or else this list is one value short every division
          culture[i,j]['B_Ad'].append(0)# mummy can grow a new daughter now
          culture[i,j]['V'].append(culture[i,j]['B_Am'][-1]**1.5) # update the volume of the mum

          culture[i,j]['t_in_G1']=0 # reset mummy time in G1
          culture[i,j]['t_in_S'] = 0 # mummy can enter S again
          culture[i,j]['t_in_G2'] = 0  # reset mummy time in G2
          culture[i,j]['t_in_M'] = 0 # mummy can enter M again

          culture[i,j]['generation'] += 1 # update no. of generations mother

          culture = initiate_core_cell(culture, d_species_init_cond) # new daughter with attributes inherited from mother

    d= culture['field']==0
    individuals.append(len([value for position, value in ndenumerate(d) if not value]))

    t += 1
    if individuals[-1] >= matrix_dim**2: break
   
  ################# round all to 2 after komma and return culture ####################

  attrs = ['V_START','V_div','V','ratios','times_in_G1','times_in_G2','times_in_S','times_in_M','V0'] + my_model_species
  for X in attrs:
    for index,cell in enumerate(culture[X].flat):
      if cell: culture[X].flat[index]=list([round(x,2) for x in cell])

  return culture
