# Supplementary material for: Bud-Localization of CLB2 mRNA Can Constitute a Growth Rate Dependent Daughter Sizer
Source: PLoS Comput Biol. 2015 Apr 24;11(4):e1004223. doi: 10.1371/journal.pcbi.1004223 (PMC4429581; doi:10.1371/journal.pcbi.1004223)
Supplement: S2 File — A script is provided, which includes our core algorithm implemented in python to simulate Model-1 and Model-2 within an asynchronously growing population, i.e. following not only a single mother or daughter line, but all emerging cells simultaneously. The script can be used to simulate complete pedigrees of growing and dividing cells from single progenitor cells and contains routines to create basic plots for analysis of the resulting cell population. The model parameters, plots, final numbers of cells within the population and other properties can be edited directly in the script. (ZIP) [file pcbi.1004223.s018.zip › cell_population_simulator_scripts/cell_population_plotter.py]

#!/usr/bin/python
# -*- coding: iso-8859-1 -*-

import pylab as p
from numpy import * 
from scipy import stats,polyval

################ plot fraction of volume, the mother retains at bud event over genealogical age ##################

def plot_frac_V_gen(culture,title=''):
  f1 = p.figure(figsize=(8, 4))

  tmp_mn=[]
  tmp_sd=[]
  
  zahl = max([len(i) for i in culture['V'].flat if i]) # longest list of X values
  nr_cells=culture.size
  tmp=zeros((nr_cells,zahl),dtype=float)

  for k1, cell in enumerate(culture.flat):
    if cell['ratios']:
      for k2, v in enumerate(cell['ratios']):
        tmp[k1,k2] = 1-v

  for m in range(zahl):
    tmp_list=[n for n in tmp[:,m] if n!=0]
    tmp_mn.append(mean(tmp_list))
    tmp_sd.append(std(tmp_list))
  tmp_mn=array([n for n in tmp_mn if not isnan(n)])
  tmp_sd=array(tmp_sd[:len(tmp_mn)])
  
  x_ax=arange(len(tmp_mn))+0.2
  plt2=p.errorbar(x_ax, tmp_mn, tmp_sd, fmt='s', elinewidth=2 ,capsize=4, ms=10, mec='black',mew=2,color='white',ecolor='black')
  p.xlim(-0.5,len(tmp_mn))
  p.ylabel('Division ratio')
  p.ylim(0.4,1)
  p.xlabel('Genealogical age')
  p.title('%s'%(title))
  f1.savefig('frac_V_over_age_%s.pdf'%(title))
  p.close()
  
################ plot V0 of daughters of young/old mothers ##################

def plot_daughter_size_of_aging_mothers(cultures,title=''):

  tmp_lists_v71 = []
  tmp_lists_v75 = []

  for index, culture in enumerate(cultures):
    zahl = max([len(i) for i in culture['V_div'].flat if i]) # longest list of X values
    nr_cells=culture.size
    tmp2=zeros((nr_cells,zahl),dtype=float)
  
    for k1, cell in enumerate(culture.flat):
      if cell['V_div']:
        for k2, v_div, ratio in zip(range(zahl),cell['V_div'], cell['ratios']):
          tmp2[k1,k2] = v_div * ratio

    # for m in range(zahl):
    for m in range(7):
      tmp_list=[n for n in tmp2[:,m] if n!=0]
      if index==0:
        tmp_lists_v71.append(tmp_list)
      if index==1:
        tmp_lists_v75.append(tmp_list)

  f1 = p.figure(figsize=(4,6))
  p.plot(range(7),[mean(i) for i in tmp_lists_v71],'-r')
  p.plot(range(7),[mean(i) for i in tmp_lists_v71],'or')
  p.plot(range(7),[mean(i) for i in tmp_lists_v75],'-b')
  p.plot(range(7),[mean(i) for i in tmp_lists_v75],'ob')

  p.plot(range(7),[median(i) for i in tmp_lists_v71],'--r')
  p.plot(range(7),[median(i) for i in tmp_lists_v71],'or')
  p.plot(range(7),[median(i) for i in tmp_lists_v75],'--b')
  p.plot(range(7),[median(i) for i in tmp_lists_v75],'ob')

  p.plot(range(7),[10**mean([log10(j) for j in i]) for i in tmp_lists_v71],':r')
  p.plot(range(7),[10**mean([log10(j) for j in i]) for i in tmp_lists_v71],'or')
  p.plot(range(7),[10**mean([log10(j) for j in i]) for i in tmp_lists_v75],':b')
  p.plot(range(7),[10**mean([log10(j) for j in i]) for i in tmp_lists_v75],'ob')
  f1.savefig('daughter_size_average_of_aging_mothers_%s.pdf'%(title))
  p.close()

  f1 = p.figure()
  ax = f1.add_subplot(111)
  ax.set_yscale('log')

  bp1=p.boxplot(tmp_lists_v71, positions=range(0,14,2))

  p.setp(bp1['boxes'],color='orange',lw=3)
  p.setp(bp1['whiskers'],color='orange',lw=3)
  p.setp(bp1['caps'],color='orange',lw=3)
  p.setp(bp1['fliers'],color='orange',lw=3)
  p.setp(bp1['medians'],color='red',lw=3)

  bp2=p.boxplot(tmp_lists_v75, positions=range(1,15,2))
  p.setp(bp2['boxes'],color='#82bcd3',lw=3)
  p.setp(bp2['whiskers'],color='#82bcd3',lw=3)
  p.setp(bp2['caps'],color='#82bcd3',lw=3)
  p.setp(bp2['fliers'],color='#82bcd3',lw=3)
  p.setp(bp2['medians'],color='blue',lw=3)

  p.ylabel('Daughter volume at birth (fL)')
  p.xlabel('Mother age')
  f1.savefig('daughter_size_distributions_of_aging_mothers_%s.pdf'%(title))
  p.close()

################ plot V0, V_START over genealogical age ##################

def plot_X_over_generations(culture,X,title=''):
  logit=True
  tmp_lists = []
  
  zahl = max([len(i) for i in culture[X].flat if i]) # longest list of X values
  nr_cells=culture.size
  tmp2=zeros((nr_cells,zahl),dtype=float)
  
  for k1, cell in enumerate(culture.flat):
    if cell[X]:
      for k2, x in zip(range(zahl),cell[X]):
        tmp2[k1,k2] = x

  for m in range(zahl):
    if not logit: tmp_list=[n for n in tmp2[:,m] if n!=0]
    else: tmp_list=[log10(n) for n in tmp2[:,m] if n!=0] #log-scale
    tmp_lists.append(tmp_list)
  f1 = p.figure()
  bp=p.boxplot(tmp_lists, positions=range(len(tmp_lists)))
  
  #change colors of boxplot
  p.setp(bp['boxes'],color='#82bcd3',lw=3)
  p.setp(bp['whiskers'],color='#82bcd3',lw=3)
  p.setp(bp['caps'],color='#82bcd3',lw=3)
  p.setp(bp['fliers'],color='#82bcd3',lw=3)
  p.setp(bp['medians'],color='#25597c',lw=3)
  
  if logit: p.yticks([log10(q) for q in linspace(10,250,7)],linspace(10,250,7))

  p.ylabel('Mean %s (fL)'%(X))
  p.xlabel('Genealogical age')
  f1.savefig('%s_over_age_%s.pdf'%(X,title))
  p.close()

################ plot generation times  ##################

def plot_generation_times(culture,SM_len,title='',median_color=''):
  max_gen = max([len(i) for i in culture['times_in_G2'].flat if i]) # max no of generations
  gen_times = [[] for i in range(max_gen)] # list of lists, one for every generation

  for cell in culture.flat:
    nr_gen = len(cell['times_in_G2']) # no of generations that cell lived
    if nr_gen:
      for gen in range(nr_gen):
        sc_time = cell['times_in_G1'][gen]+cell['times_in_G2'][gen]+SM_len # sum up times in phases for every cycle
        gen_times[gen].append(sc_time) # and put generation/cycle time in list for respectiv generation

  f1 = p.figure(figsize=(6,8))
  all_together = [[j for i in gen_times for j in i]]
  mums_together = [[j for i in gen_times[1:] for j in i]]
  # gen_times = [i for i in gen_times if len(i) > 20]
  # gen_times = gen_times[:7]
  plot_sequence = all_together + gen_times + mums_together

  bp=p.boxplot(plot_sequence)
  p.xticks(range(1,len(plot_sequence)+1),['all']+[str(i) for i in range(len(plot_sequence)-2)]+['m'])

  #change colors of boxplot
  p.setp(bp['boxes'],color='black',lw=2)
  p.setp(bp['whiskers'],color='black',lw=2)
  p.setp(bp['caps'],color='black',lw=2)
  p.setp(bp['fliers'],color='black',lw=2)
  p.setp(bp['medians'],color=median_color,lw=3)

  p.text(5, 180, 'Median: %s'%(round(median(all_together),2)))
  p.text(5, 170, 'Mean: %s'%(round(mean(all_together),2)))
  p.text(5, 160, 'log-Mean: %s'%(round(2**mean([log2(i) for i in all_together]),2)))

  # p.axvline(x=1.5,color='black')
  p.axvline(x=2.5,color='gray',ls="dashed")
  p.axvline(x=len(plot_sequence)-0.5,color='gray',ls="dashed")

  p.ylim(50,275) # glu
  # p.ylim(50,500) # eth

  p.ylabel('Generation time (min)')
  p.xlabel('Genealogical age')
  f1.savefig('generation_times_%s.pdf'%(title))
  p.close()

################ plot V_START over alpha (growth rate) ##################

def plot_sc_V_START_over_growth_rate(culture,daughter=True,title='', format='pdf',icolor='blue'):
  xs = []
  ys = []
  for k1, cell in enumerate(culture.flat):
    if cell['field']:
      if daughter:
        if cell['V_START']:
          xs.append( (cell['V_START'][0]-cell['V0'][0])/cell['times_in_G1'][0] )
          ys.append(cell['V_START'][0])
          # ys.append(cell['V_START'][0]-cell['V0'][0])
  f1 = p.figure(figsize=(8,8))
  p.plot(xs,ys,'o',color=icolor,mec=icolor)
  # linear regression line:
  (a_s,b_s,r,tt,stderr)=stats.linregress(xs,ys)
  my_range = linspace(min(xs),max(xs),100)
  p.plot(my_range,polyval([a_s,b_s],my_range),'-',color='black',lw=2)
  p.text(min(xs), max(ys), 'Corr. Coeff: '+str(round(r,2))+', pVal: '+str(round(tt,7)))
  f1.savefig('V_START_over_growth_rate_%s.%s'%(title,format))
  # f1.savefig('V_START-V0_over_growth_rate_%s.%s'%(title,format))
  p.close()

################ plot V of bud at division over beta (growth rate in SG2M) ##################

def plot_sc_V_div_over_growth_rate_SG2M_double(cultures, daughter=True, title='', format='pdf'):
  f1 = p.figure(figsize=(8,8))
  for culture, ecolor, fcolor in zip(cultures,['red','blue'],['red','none']):
      xs = []
      ys = []
      for k1, cell in enumerate(culture.flat):
        if cell['field']:
          if daughter:
            if cell['V_div']:
              xs.append( (cell['V_div'][0]-cell['V_START'][0])/(cell['times_in_S'][0]+cell['times_in_G2'][0]+cell['times_in_M'][0]) )
              ys.append(cell['V_div'][0]-cell['V_START'][0]) # the new daughter volume 
              # ys.append(cell['V_div'][0]) # the total volume at division 
      p.plot(xs,ys,'o',mfc=fcolor,mec=ecolor)
      # linear regression line:
      (a_s,b_s,r,tt,stderr)=stats.linregress(xs,ys)
      my_range = linspace(min(xs),max(xs),100)
      p.plot(my_range,polyval([a_s,b_s],my_range),'-',color=ecolor,lw=2)
      p.text(min(xs), max(ys), 'Corr. Coeff: '+str(round(r,2)))
  p.xlabel('growth rate in S-G2-M')
  p.ylabel('volume of the bud at division (fL)')
  f1.savefig('V_bud_over_growth_rate_in_SG2M_%s.%s'%(title,format))
  # f1.savefig('V_div_over_growth_rate_in_SG2M_%s.%s'%(title,format))
  p.close()

################ plot t_in_SG2M over beta (growth rate SG2M) ##################

def plot_sc_t_in_SG2M_over_growth_rate_in_SG2M_double(cultures, daughter=True, title='', format='pdf'):
  f1 = p.figure(figsize=(8,8))
  for culture, ecolor, fcolor in zip(cultures,['red','blue'],['red','none']):
      xs = []
      ys = []
      for k1, cell in enumerate(culture.flat):
        if cell['field']:
          if daughter:
            if cell['V_div']:
              xs.append( (cell['V_div'][0]-cell['V_START'][0])/(cell['times_in_S'][0]+cell['times_in_G2'][0]+cell['times_in_M'][0]) )
              ys.append(cell['times_in_S'][0]+cell['times_in_G2'][0]+cell['times_in_M'][0])
      p.plot(xs,ys,'o',mfc=fcolor,mec=ecolor)
      # linear regression line:
      (a_s,b_s,r,tt,stderr)=stats.linregress(xs,ys)
      my_range = linspace(min(xs),max(xs),100)
      p.plot(my_range,polyval([a_s,b_s],my_range),'-',color=ecolor,lw=2)
      p.text(min(xs), max(ys), 'Corr. Coeff: '+str(round(r,2)))
  p.xlabel('growth rate in S-G2-M')
  p.ylabel('S-G2-M (min)')
  f1.savefig('t_in_SG2M_over_growth_rate_in_SG2M_%s.%s'%(title,format))
  p.close()

################ plot V_div over t_in_SG2M (time at START) ##################

def plot_sc_V_div_over_t_in_SG2M_double(cultures, daughter=True, title='', format='pdf'):
  f1 = p.figure(figsize=(8,8))
  for culture, ecolor, fcolor in zip(cultures,['red','blue'],['red','none']):
      xs = []
      ys = []
      for k1, cell in enumerate(culture.flat):
        if cell['field']:
          if daughter:
            if cell['V_div']:
              xs.append(cell['times_in_S'][0]+cell['times_in_G2'][0]+cell['times_in_M'][0])
              # ys.append( cell['V_div'][0] ) # the total volume at division 
              ys.append(cell['V_div'][0]-cell['V_START'][0]) # the new daughter volume 
      p.plot(xs,ys,'o',mfc=fcolor,mec=ecolor)
      # linear regression line:
      (a_s,b_s,r,tt,stderr)=stats.linregress(xs,ys)
      my_range = linspace(min(xs),max(xs),100)
      p.plot(my_range,polyval([a_s,b_s],my_range),'-',color=ecolor,lw=2)
      p.text(min(xs), max(ys), 'Corr. Coeff: '+str(round(r,2)))
  p.ylabel('volume of the bud at division (fL)')
  p.xlabel('S-G2-M (min)')
  # f1.savefig('V_div_over_t_in_SG2M_%s.%s'%(title,format))
  f1.savefig('V_bud_over_t_in_SG2M_%s.%s'%(title,format))
  p.close()

################ plot t_in_G1 over alpha (growth rate) ##################

def plot_sc_t_in_G1_over_growth_rate(culture,daughter=True,title='', format='pdf',icolor='blue'):
  xs = []
  ys = []
  for k1, cell in enumerate(culture.flat):
    if cell['field']:
      if daughter:
        if cell['V_START']:
          xs.append( (cell['V_START'][0]-cell['V0'][0])/cell['times_in_G1'][0] )
          ys.append(cell['times_in_G1'][0])
  f1 = p.figure(figsize=(8,8))
  p.plot(xs,ys,'o',color=icolor,mec=icolor)
    # linear regression line:
  (a_s,b_s,r,tt,stderr)=stats.linregress(xs,ys)
  my_range = linspace(min(xs),max(xs),100)
  # p.plot(my_range,polyval([a_s,b_s],my_range),'-',color='black',lw=2)
  # p.text(min(xs), max(ys), 'Corr. Coeff: '+str(round(r,2))+', pVal: '+str(round(tt,7)))
  f1.savefig('t_in_G1_over_growth_rate_%s.%s'%(title,format))
  p.close()

################ plot V_START over t_in_G1 (time at START) ##################

def plot_sc_V_START_over_t_in_G1(culture,daughter=True,title='', format='pdf',icolor='blue'):
  xs = []
  ys = []
  for k1, cell in enumerate(culture.flat):
    if cell['field']:
      if daughter:
        if cell['V_START']:
          xs.append(cell['times_in_G1'][0])
          ys.append( cell['V_START'][0] )
  f1 = p.figure(figsize=(8,8))
  p.plot(xs,ys,'o',color=icolor,mec=icolor)
    # linear regression line:
  (a_s,b_s,r,tt,stderr)=stats.linregress(xs,ys)
  my_range = linspace(min(xs),max(xs),100)
  # p.plot(my_range,polyval([a_s,b_s],my_range),'-',color='black',lw=2)
  # p.text(min(xs), max(ys), 'Corr. Coeff: '+str(round(r,2))+', pVal: '+str(round(tt,7)))
  f1.savefig('V_START_over_t_in_G1_%s.%s'%(title,format))
  p.close()

################ plot times spend in G1 or G2 for daughters ##################

def plot_tG12_noise(culture,X,SM_len=0,title='',icolor='blue'):
  logit=False

  if X=='times_in_G1':
    all_cells = [j for i in culture[X].flat for j in i if i]
    dau_cells = [i[0] for i in culture[X].flat if i]
  else: 
    all_cells = [j+SM_len for i in culture[X].flat for j in i if i]
    dau_cells = [i[0]+SM_len for i in culture[X].flat if i]

  to_plot = all_cells

  mean_val = round(mean(to_plot),2)
  mean_t = str(mean_val)
  cv_t = str(round( std(to_plot) / mean(to_plot) * 100.,2))

  f1 = p.figure(figsize=(12,3))
  p.plot(to_plot,color=icolor)
  p.plot([0,len(to_plot)],[mean_t, mean_t],color='black')
  p.text(50, 170, 'mean: '+mean_t+ ' min (CV ' + cv_t + '%)')
  p.ylim(0,200)
  p.ylabel('%s (min)'%(X))
  p.xlabel('Cells')
  f1.savefig(X+'_noise_all_cells_%s.pdf'%(title))
  # f1.savefig(X+'_noise_dau_cells_%s.pdf'%(title))
  p.close()
  f1 = p.figure(figsize=(3,3))
  p.hist(to_plot,bins=50, histtype='stepfilled',range=(0,200), color=icolor, edgecolor=None, alpha=1)
  p.axvline(x=mean_val,color='black')
  f1.savefig(X+'_noise_all_cells_histo_%s.pdf'%(title))
  p.close()

################ plot times spend in G1 over genealogical age ##################

def plot_tG1_gen_new(culture,X,SM_len=0,title=''):
  logit=True
  tmp_lists = []
  
  zahl = max([len(i) for i in culture[X].flat if i]) # longest list of X values
  nr_cells=culture.size
  tmp2=zeros((nr_cells,zahl),dtype=float)
  
  for k1, cell in enumerate(culture.flat):
    if cell[X]:
      for k2, x in zip(range(zahl),cell[X]):
        if X=='times_in_G1': tmp2[k1,k2] = x
        else: tmp2[k1,k2] = x+SM_len # coz 1mins S and 1mins M

  for m in range(zahl):
    if not logit: tmp_list=[n for n in tmp2[:,m] if n!=0]
    else: tmp_list=[log10(n) for n in tmp2[:,m] if n!=0] #log-scale
    tmp_lists.append(tmp_list)

  f1 = p.figure()
  bp=p.boxplot(tmp_lists, positions=range(len(tmp_lists)))
  
  #change colors of boxplot
  p.setp(bp['boxes'],color='#82bcd3',lw=3)
  p.setp(bp['whiskers'],color='#82bcd3',lw=3)
  p.setp(bp['caps'],color='#82bcd3',lw=3)
  p.setp(bp['fliers'],color='#82bcd3',lw=3)
  p.setp(bp['medians'],color='#25597c',lw=3)
  
  if logit: p.yticks([log10(q) for q in linspace(10,250,7)],linspace(10,250,7))

  p.xlim(-0.5,7.5)
  p.ylabel(r'Time in %s (min)'%(X))
  p.xlabel('Genealogical age')
  f1.savefig(X+'_over_age_%s.pdf'%(title))
  p.close()

################# plot lifecycle of a cell: [X] ##################

def plot_X_life(culture, X, xlab, ylab, save_name, int_1, int_2, meansd):
  logit = True
  f1 = p.figure()
  tmp=[]
  
  zahl = max([len(i) for i in culture[X].flat if i]) # longest list of X values
  nr_cells=culture.size
  tmp2=zeros((nr_cells,zahl),dtype=float)
  
  tmp_mn=[]
  tmp_sd=[]
  i=1
  for k1, cell in enumerate(culture.flat):
    if cell[X]:
      if meansd:
        tmp.append(cell[X])
      else:
        #p.plot(range(len(cell[X])),cell[X])
        for k2, v in zip(range(zahl-len(cell[X]),zahl),cell[X]):
          tmp2[k1,k2] = v
        if not logit and len(cell[X])>=int_1 and i <= int_2:
          p.plot(range(zahl-len(cell[X]),zahl),cell[X], alpha=0.1)
          i += 1
        elif len(cell[X])>=int_1 and i <= int_2:
          p.plot(range(zahl-len(cell[X]),zahl),log10(cell[X]), alpha=0.1) #log-scale
          i += 1
  for m in range(zahl):
    if not logit: tmp_list=[n for n in tmp2[:,m] if n!=0]
    else: tmp_list=[log10(n) for n in tmp2[:,m] if n!=0] #log-scale
    tmp_mn.append(mean(tmp_list))
    tmp_sd.append(std(tmp_list))
  tmp_mn=array(tmp_mn)
  tmp_sd=array(tmp_sd)
  p1,=p.plot(range(zahl-len(tmp_mn),zahl), tmp_mn, color='#25597c',lw=3)  
  p.fill_between(range(zahl-len(tmp_mn),zahl), tmp_mn-tmp_sd, tmp_mn+tmp_sd, color='#82bcd3', alpha=1 )
  p.plot(range(zahl-len(tmp_mn),zahl), tmp_mn-tmp_sd, color='black',lw=0.3)  # plot black line along standart deviation lower end
  p.plot(range(zahl-len(tmp_mn),zahl), tmp_mn+tmp_sd, color='black',lw=0.3)  # plot black line along standart deviation upper end
  r = p.Rectangle((0, 0), 1, 1,facecolor='#82bcd3', alpha=1,edgecolor='black',lw=0.3) # creates rectangle patch for legend use.
  p.legend([p1,r],('Mean','Standard deviation'),loc='upper left',shadow=True)
  p.yticks([log10(q) for q in linspace(10,250,7)],linspace(10,250,7))

  if meansd:
    tmp=[i[:int_1] for i in tmp] # alle gleich gross
    mn=mean(tmp,0)
    sd=std(tmp,0)
    p.fill_between(range(len(mn)), mn-sd, mn+sd, color='lightblue', alpha=0.5 )
    p.plot(range(len(mn)), mn, color='blue')
  p.xlabel(xlab)
  p.ylabel(ylab)
  #p.title('linear')
  f1.savefig(save_name)
  p.close()
